# Supplementary material for: Electronic Properties of Carbon Nanobelts Predicted by Thermally-Assisted-Occupation DFT
Source: Nanomaterials (Basel). 2021 Aug 29;11(9):2224. doi: 10.3390/nano11092224 (PMC8465987; doi:10.3390/nano11092224)
Supplement: Supplementary file 1 [file nanomaterials-11-02224-s001.zip]

Archive with 1 entries (1 files):
- nanomaterials-1346485-supplementary.pdf
